# Supplementary material for: R3J-AGNN: GNN-Based Prediction of Inter-Branch Angles in RNA Three-Way Junctions from Secondary Structure
Source: Biology (Basel). 2026 Mar 11;15(6):457. doi: 10.3390/biology15060457 (PMC13023823; doi:10.3390/biology15060457)
Supplement: Supplementary file 1 [file biology-15-00457-s001.zip]

Archive with 1 entries (1 files):
- biology-4164559-supplementary.pdf
